# Supplementary material for: Anti-Inflammatory Effects of Lactiplantibacillus plantarum Strain FS4722 Through MAPK and NF-κB Signaling Pathways and Its Lyophilization Optimization
Source: Foods. 2026 Mar 20;15(6):1096. doi: 10.3390/foods15061096 (PMC13025716; doi:10.3390/foods15061096)
Supplement: Supplementary file 1 [file foods-15-01096-s001.zip]

Archive with 1 entries (1 files):
- foods-4152710-supplementary.pdf
